# Supplementary material for: Macro-Reticular Ion Exchange Resins for Recovery of Direct Dyes from Spent Dyeing and Soaping Liquors
Source: Molecules. 2022 Feb 28;27(5):1593. doi: 10.3390/molecules27051593 (PMC8912055; doi:10.3390/molecules27051593)
Supplement: Supplementary file 1 [file molecules-27-01593-s001.zip]

Archive with 1 entries (1 files):
- molecules-1578540-supplementary.pdf
